# Supplementary material for: Increased Circulating Levels of Galectin Proteins in Patients with Breast, Colon, and Lung Cancer
Source: Cancers (Basel). 2021 Sep 26;13(19):4819. doi: 10.3390/cancers13194819 (PMC8508020; doi:10.3390/cancers13194819)
Supplement: Supplementary file 1 [file cancers-13-04819-s001.zip]

Archive with 1 entries (1 files):
- cancers-1350701-supplementary.pdf
